# Supplementary material for: Implementing Findable, Accessible, Interoperable, Reusable (FAIR) Principles in Child and Adolescent Mental Health Research: Mixed Methods Approach
Source: JMIR Ment Health. 2024 Dec 19;11:e59113. doi: 10.2196/59113 (PMC11683739; doi:10.2196/59113)
Supplement: Multimedia Appendix 2 [file mental-v11-e59113-s002.xlsx]

## Sheet: Blad1
Identified barrier	Type	Affected FAIR principle(s)	Category	Mental health specific	Source	Total score
Lack of technical knowledge (of programs, languages, and error messages) or access to people with the necessary knowledge.	Lack of familiarity Lack of self-efficacy	Mostly the Interoperability principles	People	No	OMOP process	30
The infrastructure to host FAIR data must remain active/online after the project or research is stopped.	Inertia of previous practise	A2: Metadata should be accessible even when the data is no longer available	Cost	No	Expert	28
Organizational policies prevent researchers from implementing FAIR principles. One of the researchers had trouble requesting a database to store data. Even though a database is the preferred option for data storage according to the organization' policy. Another researcher had problems installing the required software that was not allowed to install.	Lack of self-efficacy External barrier	All FAIR principles	Process	No	OMOP process	28
Updates can break software dependencies.	External barrier	All FAIR principles	Tools	No	OMOP process	27
Communication between different stakeholders that have different backgrounds is a challenge in a FAIRification process. A FAIR steward seems essential to manage the necessary communication between disciplines. (Queralt et al. 2022)	External barrier	All FAIR principles	People	No	Literature / OMOP process	26
Stakeholders are not familiar with the steps that are needed to make a resource reusable by computers across multiple locations. (Queralt et al. 2022) Making data FAIR in a community without guides to make data FAIR is challenging.	Lack of familiarity	All FAIR principles	People	No	Literature / OMOP process	26
Unclear who can or wants to handle data access requests especially after the project is stopped since funding is required to cover costs after the project is finished.	External barrier	Accessibility and Reusability principles	Cost	No	Expert	25
GDPR compliance needs to be embedded and the GDPR ‘right to be forgotten’ should not be forgotten in the FAIR implementation plan. (Wise et al. 2019)	Lack of awareness Lack of familiarity External barrier	Accessibility and Reusability principles	Process	No	Literature	25
Implementing the FAIR principles is a resource-intensive task, especially when it was carried out retrospectively. Resource costs associated with this task include the time, effort, and potentially standing up expenses. (Alharbi et al. 2021) FAIRifying data retrospectively remains challenging. (Rocca-Serra et al. 2019)	Lack of self-efficacy External barrier	All FAIR principles	Cost	No	Literature / OMOP process	25
Legal challenges correspond to requirements that might pertain to the processing and sharing of the data (e.g., accessibility rights and compliance with data protection regulations), both for meeting the ‘accessibility’ and ‘reusability’ criteria as well as for performing the FAIRification process itself. (Alharbi et al. 2022) The legal aspect of access rights is a significant issue due to its co…	External barrier	Accessibility and Reusability principles	Process	No	Literature / OMOP process	25
Changes incurring costs are required in the key business categories of people, process, technology, and data (Wise et al. 2019) Financial challenges are related to the costs of the resources required to implement the FAIRification process, beginning with establishing and maintaining physical data infrastructures. They also include the significant costs of employing personnel and providing for the…	External barrier	All FAIR principles	Cost	No	Literature	24
Data is captured in different standards (OMOP CDM or HL7 FHIR for example) that are not necessarily interoperable with each other.	Lack of agreement External barrier	Interoperability principles	Tools	No	Expert	23
Data standards suffer from incomplete documentation. For example, OHDSI did not mention several variables required in their tools, which wasted time to solve or find. (Problematic in OMOP CDM.)	Lack of familiarity External barrier	Interoperability principles	Tools	No	OMOP process	22
The culture of the workforce needs to evolve from “my data” to “the company’s / community’s data”. (Wise et al. 2019)	Lack of awareness Lack of agreement	All FAIR principles	People	No	Literature	22
The high volume of data also results in decentralized storage, with cloud-based strategies an increasingly cost-effective proposition, but requiring data stewardship solutions to specifically address findability and accessibility across multiple disconnected platforms, as well as additional security and privacy concerns. (Van Vlijmen et al. 2020)	External barrier	Findability and Accesibility principles	Tools	No	Literature	20
It can be hard to capture all the contextual information that is essential for the interpretation of qualitative data in documentation or metadata. It can seem hard to ensure that the data is interpreted in the right way given its variety and richness. (Verburg et al. 2023)	External barrier	Reusability principles	Materials	No	Literature	20
Diagnostic and Statistical Manual of Mental Disorders (DSM) 5 does not make use of identifiers. This might also apply to other classification systems.	External barrier	I2: (Meta)data use vocabularies that follow the FAIR principles	Tools	Yes	Expert	19
Data is hard to structure when the data standard is centered on the visit. The data only contains survey data and it is open for discussion about what a "visit" is in this case. Relates to OMOP-table "VISIT". A clear definition or description is required. (Problematic in at least OMOP CDM.)	External barrier	Interoperability principles	Tools	No, although it is more likely in mental healthcare	OMOP process	19
Organizational challenges include providing training to the individuals who would implement and maintain the FAIRification processes. Furthermore, these also involve the development and sustaining of an organizational culture that elevates and rewards the practice of FAIR research data management. (Alharbi et al. 2022)	Inertia of previous practise	All FAIR principles	People	No	Literature	19
Proprietary questionnaires cannot have standardized global identifiers.	External barrier	I2: (Meta)data use vocabularies that follow the FAIR principles	Materials	No, although it is more likely in mental healthcare	Expert	18
Mental health data is collected in care modules (sub-care pathways) and only contains questionnaires. Representing care modules in OMOP CDM is not standardized which leaves the representation open for discussion which does not improve the interoperability.	External barrier	Interoperability principles	Tools	Yes	OMOP process	18
Validated questionnaires are not standardized in any vocabulary. For example, the OBVL is a validated questionnaire that does not have any standardized identifiers.	External barrier	I2: (Meta)data use vocabularies that follow the FAIR principles	Materials	No, although it is more likely in mental healthcare	OMOP process	18
For high-dimensional data, sample metadata is often found in manifest files, which are non-standard and therefore difficult to integrate. (Arefolov et al. 2021)	External barrier	Findability and Reusability principles	Materials	No	Literature	18
Lack of awareness and knowledge among researchers and implementers regarding FAIR data. Unclear to researchers why FAIR data is necessary.	Lack of awareness Lack of familiarity Lack of outcome-expectancy	All FAIR principles	People	No	OMOP process	17
Availability of technical tools (persistent identifier services, metadata registry, ontology services, etc.) (Alharbi et al. 2022)	External barrier	All FAIR principles	Tools	No	Literature	17
Intentions to make the collected data FAIR must be clear from the start. The informed consent signed by a patient must specify who will have access to the data. Also mentioned by (Groenen et al. 2021)	Lack of outcome-expectancy Inertia of previous practise	Mostly the Accessibility principles	Process	No	Literature / Expert	17
Current challenges are to explicitly and fully document access protocols that are not open/free (for example, access only after personal contact) and make those protocols available as a clearly identified facet of the machine-readable metadata. (Jacobsen et al. 2020)	Inertia of previous practise	Accessability principles	Tools	No	Literature	16
Legacy data - no central repository nor single owner exists, closed studies may have out-of-date legacy documentation, or documents may be lost altogether when laboratories close, people move and antiquated data management systems are phased out. (Arefolov et al. 2021)	External barrier	All FAIR principles	Materials	No	Literature	16
There is a lack of standardization that makes the use of automated scripts impossible. Low-dimensional results files come in a large variety of types, including delimited text, Excel, and SAS formats but also in wide and long formats and so on. Some data is not available in table format. (Arefolov et al 2021)	External barrier	Interoperability and Reusability principles	Materials	No	Literature	16
Guidance on Research Data Management (RDM) around qualitative data is often lacking and qualitative data is easily overlooked in the developments of Open Science and FAIR data. (Verburg et al. 2023)	External barrier	All FAIR principles	Process	No	Literature	16
Qualitative data sharing is complex. One important reason is that anonymization of the data can lead to information loss rendering the data useless for reuse. Sharing non-anonymized data can be difficult or impossible due to legal constraints (e.g. GDPR, copyright) and especially when information is sensitive. (Verburg et al. 2023)	External barrier	Reusability principles	Materials	No, although it is more likely in mental healthcare	Literature	15
There is typically a lack of research-wide agreements on metadata standards, controlled vocabularies, and ontologies. (Van Vlijmen et al. 2020)	Lack of agreement	All FAIR principles	Tools	No	Literature	13
OHDSI exceeds its own constraints. For example, the concept_name column in the CONCEPT table has a restriction of 255 characters. When importing the vocabulary into this table we ran into a problem where concept names were more than 255 characters. There were also problems with apostrophes that are difficult to import from CSV files. This all causes errors that could be prevented and require bug-…	External barrier	Interoperability principles	Tools	No	OMOP process	11
It is a challenge for each domain-specific community to define its own metadata descriptors necessary for optimizing findability. This then poses a challenge to each community to create machine-actionable templates. (Jacobsen et al. 2020) Unclear what metadata schema to use.	Inertia of previous practise	Findability principles	Tools	No	Literature	11
(In the biopharmaceutical industry) there is a limited understanding and availability of technology and standards that support FAIR implementation. (Wise et al. 2019)	Lack of awareness Lack of familiarity External barrier	All FAIR principles	People	No	Literature	10
There are too many ontologies and knowledge models to choose from, making the semantic modeling of integrated research data a time-consuming task. (Van Vlijmen et al. 2020)	External barrier	All FAIR principles	Tools	No	Literature	10
Protecting patient identifying information but at the same time having clinical data available close to real-time is a practical and technical challenge. (Queralt et al. 2022)	External barrier	Accessability principles	Process	No	Literature	10
Not all structured (lab) data is suitable for reuse/research because of hidden patterns in the data (Overmars et al. 2022)	External barrier	Reusability principles	Materials	No	Literature	9
It is a challenge for each community to choose a machine-actionable metadata model that explicitly links a resource and its metadata. (Jacobsen et al. 2020)	Lack of familiarity	F3: Metadata clearly and explicitly include the identifier of the data they describe	Tools	No	Literature	9
Current choices/challenges are for communities to choose/define a persistence policy for metadata that describes data that may not always be available, choose/define machine-actionable templates for a persistence policy document for metadata, and in addition, choose/define a machine-actionable scheme to reference the metadata persistence policy. (Jacobsen et al. 20202)	Inertia of previous practise	A2: Metadata should be accessible even when the data is no longer available	Tools	No	Literature	8
The semantic context and provenance of the data are difficult to describe. Rich provenance type of metadata is often not available or briefly described as free text. (Van Vlijmen et al. 2020)	Inertia of previous practise External barrier	Findability and Reusability principles	Tools	No	Literature	7
Communities must decide which metadata elements, addressed within their community's standard(s), should be additionally represented using a more global standard, even if this results in duplication of metadata, such that it can be used for search and interpretation by more generic, third-party agents. (Jacobsen et al. 2020)	Inertia of previous practise	R1.3: (Meta)data meet domain-relevant community standards	Tools	No	Literature	7
Ontological models aim to reflect the shared understanding of the data, but a lack of tools still makes it challenging to transform health data to common data models such as HL7 FHIR, and for publishing it to findable resources. (Queralt et al. 2022)	External barrier	Findability and Interoperability principles	Tools	No	Literature	6
A current challenge is that there is currently no well-defined relationship(s) that can be used to distinguish a license that applies to the data being described, versus a license that applies to the metadata record itself, resulting in potential ambiguity in the interpretation of a license referred-to in the metadata record. (Jacobsen et al. 2020)	External barrier	R1.1: (Meta)data are released with a clear and accessible data usage license	Tools	No	Literature	6
Answers to open questions in questionnaires can’t be standardized due to all answer possibilities.	External barrier	I2: (Meta)data use vocabularies that follow the FAIR principles	Materials	No, although it is more likely in mental healthcare	Expert	4
