# Supplementary material for: Implementing Findable, Accessible, Interoperable, Reusable (FAIR) Principles in Child and Adolescent Mental Health Research: Mixed Methods Approach
Source: JMIR Ment Health. 2024 Dec 19;11:e59113. doi: 10.2196/59113 (PMC11683739; doi:10.2196/59113)
Supplement: Multimedia Appendix 3 [file mental-v11-e59113-s003.xlsx]

## Sheet: Blad1
Identified barrier	Score Participant #1	Score Participant #2	Score Participant #3	Discussion and change	Score Participant #1 - adjusted	Score Participant #2 - adjusted	Score Participant #3 - adjusted	Total score	Comments Participant #1	Comments Participant #2	Comments Participant #3
Lack of technical knowledge (of programs, languages, and error messages) or access to people with the necessary knowledge.	10	10	10		10	10	10	30			Especially access to people with the necessary knowledge
The infrastructure to host FAIR data must remain active/online after the project or research is stopped.	9	10	6	Participant #3: 9 FAIR infrastructure must remain active	9	10	9	28			Hosting servers costs money
Organizational policies prevent researchers from implementing FAIR principles. One of the researchers had trouble requesting a database to store data. Even though a database is the preferred option for data storage according to the organization' policy. Another researcher had problems installing the required software that was not allowed to install.	10	9	6	Participant #3: 9 Quite a hampering barrier	10	9	9	28			Not necessarily a barrier for making data FAIR, it is a barrier for making data fAIR easy.
Updates can break software dependencies.	9	8	10		9	8	10	27			If this happens they are done.
Communication between different stakeholders that have different backgrounds is a challenge in a FAIRification process. A FAIR steward seems essential to manage the necessary communication between disciplines. (Queralt et al. 2022)	9	8	9		9	8	9	26
Stakeholders are not familiar with the steps that are needed to make a resource reusable by computers across multiple locations. (Queralt et al. 2022) Making data FAIR in a community without guides to make data FAIR is challenging.	9	8	9		9	8	9	26
Unclear who can or wants to handle data access requests especially after the project is stopped since funding is required to cover costs after the project is finished.	8	10	6	Participant #3: 7 Update barrier: costs after project is finished	8	10	7	25
GDPR compliance needs to be embedded and the GDPR ‘right to be forgotten’ should not be forgotten in the FAIR implementation plan. (Wise et al. 2019)	8	10	2	Participant #3: 7 Implementation of GDPR guidelines are difficult	8	10	7	25
Implementing the FAIR principles is a resource-intensive task, especially when it was carried out retrospectively. Resource costs associated with this task include the time, effort, and potentially standing up expenses. (Alharbi et al. 2021) FAIRifying data retrospectively remains challenging. (Rocca-Serra et al. 2019)	7	9	9		7	9	9	25			If time for making data FAIR is not included in the grant for the project, data will not be made FAIR afterwards
Legal challenges correspond to requirements that might pertain to the processing and sharing of the data (e.g., accessibility rights and compliance with data protection regulations), both for meeting the ‘accessibility’ and ‘reusability’ criteria as well as for performing the FAIRification process itself. (Alharbi et al. 2022) The legal aspect of access rights is a significant issue due to its co…	8	7	10		8	7	10	25			Secondary use of data is pretty much non-described in any legal or even ethical guidelines. Journals
Changes incurring costs are required in the key business categories of people, process, technology, and data (Wise et al. 2019) Financial challenges are related to the costs of the resources required to implement the FAIRification process, beginning with establishing and maintaining physical data infrastructures. They also include the significant costs of employing personnel and providing for the…	5	10	8	Participant #3: 9 Costs for sustainability are not covered Participant #2: 8 It is expensive, not necessariliy a barrier Participant #1: 7 More costs	7	8	9	24			Some aspects of FAIR data may be done without financial contribution, but the majority do.
Data is captured in different standards (OMOP CDM or HL7 FHIR for example) that are not necessarily interoperable with each other.	7	8	8		7	8	8	23		Interoperability quite important	We need a standard to connect standards
Data standards suffer from incomplete documentation. For example, OHDSI did not mention several variables required in their tools, which wasted time to solve or find. (Problematic in OMOP CDM.)	10	2	5	Participant #2: 8 Problematic if not able to solve Participant #3: 6 Important to get it working Participant #1: 8 Potential easy fix	8	8	6	22			You can look up this information somewhere else, but it would help a lot if it was available.
The culture of the workforce needs to evolve from “my data” to “the company’s / community’s data”. (Wise et al. 2019)	2	8	9	Round 1: No changes Round 2: Reuse is important. Participant #1: 7 Participant #2: 7 Participant #3: 8	7	7	8	22			Data collection is funded through obtained grants and should therefore be community data. However, in a lot of cases data collection studies themselves are not funded (unless part of the study) so retaining the data that was paid for with own contributions.
The high volume of data also results in decentralized storage, with cloud-based strategies an increasingly cost-effective proposition, but requiring data stewardship solutions to specifically address findability and accessibility across multiple disconnected platforms, as well as additional security and privacy concerns. (Van Vlijmen et al. 2020)	8	7	5		8	7	5	20
It can be hard to capture all the contextual information that is essential for the interpretation of qualitative data in documentation or metadata. It can seem hard to ensure that the data is interpreted in the right way given its variety and richness. (Verburg et al. 2023)	6	8	1	Participant #3: 6 Context information is vital	6	8	6	20
Diagnostic and Statistical Manual of Mental Disorders (DSM) 5 does not make use of identifiers. This might also apply to other classification systems.	8	5	2	Participant #3: 6 Change barrier: this might also apply to other disciplines What codes are used?	8	5	6	19		Unclear if DSM 5 uses NZA codes
Data is hard to structure when the data standard is centered on the visit. The data only contains survey data and it is open for discussion about what a "visit" is in this case. Relates to OMOP-table "VISIT". A clear definition or description is required. (Problematic in at least OMOP CDM.)	6	6	7		6	6	7	19			Any ambiguous terms should be better defined, including 'visit"
Organizational challenges include providing training to the individuals who would implement and maintain the FAIRification processes. Furthermore, these also involve the development and sustaining of an organizational culture that elevates and rewards the practice of FAIR research data management. (Alharbi et al. 2022)	5	7	7		5	7	7	19			I dont need to be trained if someone else knowns how to do it and I can pay him to do it.
Proprietary questionnaires that cannot have standardized global identifiers.	8	4	8	Round 1: No changes Round 2: This is more important in mental healthcare. Participant #1 6 Participant #3 7 Participant #2 5	6	5	7	18			This greatly impacts the accessibility when no standardization is available
Mental health data is collected in care modules (sub-care pathways) and only contains questionnaires. Representing care modules in OMOP CDM is not standardized which leaves the representation open for discussion which does not improve the interoperability.	9	6	5	Participant #1: 7 Flexibility is also useful	7	6	5	18
Validated questionnaires are not standardized in any vocabulary. For example, the OBVL is a validated questionnaire that does not have any standardized identifiers.	7	3	7	Participant #2: 5 Important for interoperability Participant #3: 6 Will improve over time	7	5	6	18
For high-dimensional data, sample metadata is often found in manifest files, which are non-standard and therefore difficult to integrate. (Arefolov et al. 2021)	5	8	5		5	8	5	18
Lack of awareness and knowledge among researchers and implementers regarding FAIR data. Unclear to researchers why FAIR data is necessary.	3	7	5	Participant #1: 5 Motivation of researchers is at this moment a problem.	5	7	5	17
Availability of technical tools (persistent identifier services, metadata registry, ontology services, etc.) (Alharbi et al. 2022)	6	7	4		6	7	4	17		Tooling is not the most important
Intentions to make the collected data FAIR must be clear from the start. The informed consent signed by a patient must specify who will have access to the data. Also mentioned by (Groenen et al. 2021)	7	3	3	Round 1: Participant #2: 5 Might prevent to get more data. Round 2: Participant #3 5: problematic for older data, for new studies it should not be much of a problem.	7	5	5	17			I think this is quite basic information
Current challenges are to explicitly and fully document access protocols that are not open/free (for example, access only after personal contact) and make those protocols available as a clearly identified facet of the machine-readable metadata. (Jacobsen et al. 2020)	4	8	6	Round 1: No changes Round 2: Difficult for exceptions Participant #2: 6	4	6	6	16		Access protocols are essential	The data should be accessible
Legacy data - no central repository nor single owner exists, closed studies may have out-of-date legacy documentation, or documents may be lost altogether when laboratories close, people move and antiquated data management systems are phased out. (Arefolov et al. 2021)	3	5	9	Participant #1: 5 It is a waste if data gets lost Participant #2: 4 Not that frequent Participant #3: 7 Less of a problem for implementation FAIR	5	4	7	16			Old, previously FAIR-made data will dissappear if the hosts or lab stops.
There is a lack of standardization that makes the use of automated scripts impossible. Low-dimensional results files come in a large variety of types, including delimited text, Excel, and SAS formats but also in wide and long formats and so on. Some data is not available in table format. (Arefolov et al 2021)	5	6	2	Participant #3: 5 Takes time and effort to realize tools for all formats	5	6	5	16			I think you can write automated scripts to deal with this, so it is not a big barrier; it just requires more effort.
Guidance on Research Data Management (RDM) around qualitative data is often lacking and qualitative data is easily overlooked in the developments of Open Science and FAIR data. (Verburg et al. 2023)	9	6	3	Participant #1: 6 Not that important in the grand scheme of FAIR data Participant #3: 4 Could be a problem in the future	6	6	4	16
Qualitative data sharing is complex. One important reason is that anonymization of the data can lead to information loss rendering the data useless for reuse. Sharing non-anonymized data can be difficult or impossible due to legal constraints (e.g. GDPR, copyright) and especially when information is sensitive. (Verburg et al. 2023)	3	10	2	Round 1: No changes Round 2: Balance is necessary in doing research and privacy. Participant #1: 4 Participant #2: 7 Participant #3: 4	4	7	4	15
There is typically a lack of research-wide agreements on metadata standards, controlled vocabularies, and ontologies. (Van Vlijmen et al. 2020)	5	1	5	Participant #2: 3 Potential barrier outside OMOP	5	3	5	13
OHDSI exceeds its own constraints. For example, the concept_name column in the CONCEPT table has a restriction of 255 characters. When importing the vocabulary into this table we ran into a problem where concept names were more than 255 characters. There were also problems with apostrophes that are difficult to import from CSV files. This all causes errors that could be prevented and require bug-…	7	2	2	Round 1: Annoying problem Participant #2: 4 Round 2: Not much of a problem in the end. Participant #1: 5	5	4	2	11			Not extremely important, but easily fixed.
It is a challenge for each domain-specific community to define its own metadata descriptors necessary for optimizing findability. This then poses a challenge to each community to create machine-actionable templates. (Jacobsen et al. 2020) Unclear what metadata schema to use.	4	3	4		4	3	4	11		Not a barrier in beginning of the process	It sounds like they think it has to be standardized
(In the biopharmaceutical industry) there is a limited understanding and availability of technology and standards that support FAIR implementation. (Wise et al. 2019)	3	2	5		3	2	5	10		Limited knowledge of availability of tools will not stop FAIRification proces
There are too many ontologies and knowledge models to choose from, making the semantic modeling of integrated research data a time-consuming task. (Van Vlijmen et al. 2020)	5	3	2		5	3	2	10			As long as the model used is properly defined; it is sufficient for FAIR data. We cannot and should not enforce a standardized model.
Protecting patient identifying information but at the same time having clinical data available close to real-time is a practical and technical challenge. (Queralt et al. 2022)	1	8	2	Participant #2: 4 Real time not that important often Participant #3: 4 Mostly technical barrier Participant #1: 2 It is possible with limitations	2	4	4	10			There is no need to have FAIR data available close to real time…
Not all structured (lab) data is suitable for reuse/research because of hidden patterns in the data (Overmars et al. 2022)	4	2	3		4	2	3	9		Focused on lab data	It should all average out if it's random
It is a challenge for each community to choose a machine-actionable metadata model that explicitly links a resource and its metadata. (Jacobsen et al. 2020)	4	2	3		4	2	3	9		Could be a challenge
Current choices/challenges are for communities to choose/define a persistence policy for metadata that describes data that may not always be available, choose/define machine-actionable templates for a persistence policy document for metadata, and in addition, choose/define a machine-actionable scheme to reference the metadata persistence policy. (Jacobsen et al. 20202)	4	2	2		4	2	2	8		No perceived problem
The semantic context and provenance of the data are difficult to describe. Rich provenance type of metadata is often not available or briefly described as free text. (Van Vlijmen et al. 2020)	4	1	2		4	1	2	7		No problem
Communities must decide which metadata elements, addressed within their community's standard(s), should be additionally represented using a more global standard, even if this results in duplication of metadata, such that it can be used for search and interpretation by more generic, third-party agents. (Jacobsen et al. 2020)	6	3	1	Participant #1 3: Not that much of a problem	3	3	1	7		Being findable is quite essential
Ontological models aim to reflect the shared understanding of the data, but a lack of tools still makes it challenging to transform health data to common data models such as HL7 FHIR, and for publishing it to findable resources. (Queralt et al. 2022)	3	1	2		3	1	2	6		No lack of tools	I thought thedse tools were available and worked fine.
A current challenge is that there is currently no well-defined relationship(s) that can be used to distinguish a license that applies to the data being described, versus a license that applies to the metadata record itself, resulting in potential ambiguity in the interpretation of a license referred-to in the metadata record. (Jacobsen et al. 2020)	6	1	3	Participant #1 2: Not that much of a problem	2	1	3	6		Nobody cares
Answers to open questions in questionnaires can’t be standardized due to all answer possibilities.	6	1	1	Participant #1: 2 People want open questions Update barrier: Problem in answer possibilities	2	1	1	4			We do not ask quantative questions to qualitative data; it doesn't need standardization.
